# Supplementary material for: On-Substrate Preparation of a Poly(triphenylamino azomethine) for Electrochromic Devices
Source: Polymers (Basel). 2024 Aug 28;16(17):2440. doi: 10.3390/polym16172440 (PMC11397927; doi:10.3390/polym16172440)
Supplement: Supplementary file 1 [file polymers-16-02440-s001.zip]

Archive with 2 entries (2 files):
- supplementary information.pdf
- supplementary video.mp4
